# Supplementary material for: The Nanostructured Self-Assembly and Thermoresponsiveness in Water of Amphiphilic Copolymers Carrying Oligoethylene Glycol and Polysiloxane Side Chains
Source: Pharmaceutics. 2023 Jun 10;15(6):1703. doi: 10.3390/pharmaceutics15061703 (PMC10301929; doi:10.3390/pharmaceutics15061703)
Supplement: Supplementary file 1 [file pharmaceutics-15-01703-s001.zip]

Archive with 1 entries (1 files):
- pharmaceutics-2404649-supplementary.pdf
